# Supplementary material for: Viral etiologies of influenza‐like illness and severe acute respiratory infections in Thailand
Source: Influenza Other Respir Viruses. 2018 May 8;12(4):482–9. doi: 10.1111/irv.12554 (PMC6005612; doi:10.1111/irv.12554)
Supplement: Supplementary file 1 [file IRV-12-482-s001.xls]

## Sheet: a
Year	Month	Case definition	Age category	Total number of cases tested	Influenza positive	RSV positive	Adenovirus positive	MPV positive	PIV-1 positive	PIV-2 positive	PIV-3 positive	Positive for any virus	Positive for more than 1 virus
2010	6	ILI	>=15 years	47	3	0	0	0	2	0	0	5	0
2010	6	ILI	<15 years	72	6	5	2	0	4	2	5	23	1
2010	6	SARI	>=15 years	8	2	0	0	0	0	0	0	2	0
2010	6	SARI	<15 years	11	1	3	1	0	2	0	0	7	0
2010	7	ILI	>=15 years	51	15	2	1	0	1	0	0	19	0
2010	7	ILI	<15 years	68	17	7	2	1	1	3	0	30	1
2010	7	SARI	>=15 years	14	7	0	0	0	0	0	0	7	0
2010	7	SARI	<15 years	13	1	2	1	0	1	0	1	5	1
2010	8	ILI	>=15 years	68	34	4	0	1	0	1	1	41	0
2010	8	ILI	<15 years	107	49	22	6	4	2	1	1	76	8
2010	8	SARI	>=15 years	8	6	0	0	0	0	0	0	6	0
2010	8	SARI	<15 years	10	3	2	3	1	0	0	0	7	2
2010	9	ILI	>=15 years	111	75	3	0	0	0	0	0	77	1
2010	9	ILI	<15 years	109	49	19	6	9	0	1	0	76	8
2010	9	SARI	>=15 years	4	1	1	0	0	0	0	0	2	0
2010	9	SARI	<15 years	13	9	5	0	0	0	0	0	13	1
2010	10	ILI	>=15 years	80	41	3	2	1	0	2	1	49	1
2010	10	ILI	<15 years	75	26	12	3	6	0	1	0	47	1
2010	10	SARI	>=15 years	13	1	1	0	1	0	0	0	3	0
2010	10	SARI	<15 years	10	2	2	1	0	0	0	0	4	1
2010	11	ILI	>=15 years	65	11	1	2	3	1	0	0	18	0
2010	11	ILI	<15 years	86	13	8	5	8	0	0	2	36	0
2010	11	SARI	>=15 years	16	0	0	0	1	0	0	0	1	0
2010	11	SARI	<15 years	20	2	4	3	3	0	0	0	12	0
2010	12	ILI	>=15 years	46	8	0	0	1	0	0	1	10	0
2010	12	ILI	<15 years	84	8	2	6	9	0	0	0	24	1
2010	12	SARI	>=15 years	5	0	0	0	1	0	0	0	1	0
2010	12	SARI	<15 years	12	2	0	3	3	0	0	0	7	1
2011	1	ILI	>=15 years	55	6	0	2	3	0	0	2	13	0
2011	1	ILI	<15 years	92	12	0	12	12	0	0	3	38	1
2011	1	SARI	>=15 years	1	0	0	0	0	0	0	0	0	0
2011	1	SARI	<15 years	25	2	0	4	1	0	1	3	9	2
2011	2	ILI	>=15 years	36	6	0	3	2	1	0	3	15	0
2011	2	ILI	<15 years	78	11	0	10	9	1	1	9	37	4
2011	2	SARI	>=15 years	4	0	0	0	1	0	0	0	1	0
2011	2	SARI	<15 years	13	0	0	2	5	0	0	0	7	0
2011	3	ILI	>=15 years	44	7	0	1	0	1	0	4	12	1
2011	3	ILI	<15 years	76	6	0	13	5	1	2	6	31	2
2011	3	SARI	>=15 years	5	0	0	1	0	0	0	1	2	0
2011	3	SARI	<15 years	9	1	1	2	0	0	0	1	5	0
2011	4	ILI	>=15 years	49	7	0	0	1	0	1	3	11	1
2011	4	ILI	<15 years	42	0	0	5	1	0	0	1	7	0
2011	4	SARI	>=15 years	3	0	0	1	0	0	0	0	1	0
2011	4	SARI	<15 years	10	1	1	0	1	0	0	2	5	0
2011	5	ILI	>=15 years	38	7	0	0	1	0	1	0	9	0
2011	5	ILI	<15 years	88	4	1	6	0	1	0	6	18	0
2011	5	SARI	>=15 years	2	0	0	0	0	0	0	0	0	0
2011	5	SARI	<15 years	16	1	1	0	1	0	0	3	6	0
2011	6	ILI	>=15 years	52	13	0	0	2	1	0	1	17	0
2011	6	ILI	<15 years	132	14	3	11	7	0	3	4	38	4
2011	6	SARI	>=15 years	8	0	0	0	0	0	0	0	0	0
2011	6	SARI	<15 years	17	0	1	0	4	0	0	0	5	0
2011	7	ILI	>=15 years	68	30	1	2	1	1	0	1	35	1
2011	7	ILI	<15 years	136	45	10	8	8	2	5	1	75	4
2011	7	SARI	>=15 years	3	1	1	0	0	0	0	0	2	0
2011	7	SARI	<15 years	16	4	0	0	1	0	1	0	6	0
2011	8	ILI	>=15 years	122	70	1	2	0	0	0	0	73	0
2011	8	ILI	<15 years	190	85	16	7	14	0	1	1	119	4
2011	8	SARI	>=15 years	8	4	1	0	0	0	0	0	5	0
2011	8	SARI	<15 years	15	3	6	1	1	0	1	0	12	0
2011	9	ILI	>=15 years	72	46	2	0	3	0	0	0	51	0
2011	9	ILI	<15 years	128	54	16	5	13	0	0	0	82	6
2011	9	SARI	>=15 years	9	4	0	0	1	0	0	0	4	1
2011	9	SARI	<15 years	38	3	17	2	4	0	1	0	26	1
2011	10	ILI	>=15 years	48	12	3	3	4	0	0	0	20	2
2011	10	ILI	<15 years	99	20	24	6	11	1	1	0	58	5
2011	10	SARI	>=15 years	5	0	0	0	0	0	0	0	0	0
2011	10	SARI	<15 years	10	2	3	1	1	0	0	0	7	0
2011	11	ILI	>=15 years	50	9	1	3	3	0	1	0	16	1
2011	11	ILI	<15 years	85	19	10	6	14	1	0	0	46	4
2011	11	SARI	>=15 years	3	1	0	0	1	0	0	0	2	0
2011	11	SARI	<15 years	18	2	2	1	2	1	0	1	8	1
2011	12	ILI	>=15 years	52	6	1	1	0	0	0	0	8	0
2011	12	ILI	<15 years	91	8	6	11	4	1	0	2	30	2
2011	12	SARI	>=15 years	1	0	0	0	0	0	0	0	0	0
2011	12	SARI	<15 years	10	0	0	2	0	1	0	1	3	1
2012	1	ILI	>=15 years	52	7	0	2	1	1	0	1	12	0
2012	1	ILI	<15 years	102	11	4	22	5	9	1	2	50	4
2012	1	SARI	>=15 years	2	0	0	0	0	0	0	0	0	0
2012	1	SARI	<15 years	10	1	0	2	0	0	0	0	3	0
2012	2	ILI	>=15 years	68	12	0	3	1	2	1	2	21	0
2012	2	ILI	<15 years	134	25	4	14	0	23	3	8	74	3
2012	2	SARI	>=15 years	6	0	0	0	0	0	0	0	0	0
2012	2	SARI	<15 years	22	3	0	1	1	4	1	1	11	0
2012	3	ILI	>=15 years	70	13	0	0	0	2	1	3	19	0
2012	3	ILI	<15 years	124	15	0	19	1	20	2	10	63	4
2012	3	SARI	>=15 years	7	0	0	0	0	0	0	0	0	0
2012	3	SARI	<15 years	29	7	1	1	1	5	0	0	14	1
2012	4	ILI	>=15 years	52	8	0	3	0	1	0	1	13	0
2012	4	ILI	<15 years	87	3	2	3	0	14	1	6	27	2
2012	4	SARI	>=15 years	10	1	0	0	0	1	0	0	2	0
2012	4	SARI	<15 years	31	1	2	1	0	1	0	3	8	0
2012	5	ILI	>=15 years	62	4	0	2	1	1	0	3	11	0
2012	5	ILI	<15 years	101	2	2	9	0	9	3	5	30	0
2012	5	SARI	>=15 years	5	0	0	0	0	1	0	0	1	0
2012	5	SARI	<15 years	23	2	2	0	0	0	1	0	5	0
2012	6	ILI	>=15 years	58	6	1	1	1	0	2	1	11	1
2012	6	ILI	<15 years	153	23	3	9	0	12	5	5	57	0
2012	6	SARI	>=15 years	3	1	0	0	0	0	0	0	1	0
2012	6	SARI	<15 years	46	1	7	4	0	0	1	1	14	0
2012	7	ILI	>=15 years	83	22	1	0	0	1	0	0	24	0
2012	7	ILI	<15 years	178	39	20	13	3	5	6	3	85	4
2012	7	SARI	>=15 years	6	2	1	0	0	0	0	0	3	0
2012	7	SARI	<15 years	54	12	15	0	2	1	0	1	31	0
2012	8	ILI	>=15 years	71	37	2	0	0	0	0	2	41	0
2012	8	ILI	<15 years	190	78	46	8	2	3	3	0	129	11
2012	8	SARI	>=15 years	11	3	0	0	1	0	0	0	4	0
2012	8	SARI	<15 years	57	6	19	2	0	1	0	0	26	2
2012	9	ILI	>=15 years	96	54	6	0	4	0	0	0	62	2
2012	9	ILI	<15 years	164	53	53	9	9	1	2	0	119	7
2012	9	SARI	>=15 years	3	1	0	0	0	0	0	0	1	0
2012	9	SARI	<15 years	47	7	16	1	3	0	0	0	24	3
2012	10	ILI	>=15 years	64	28	2	0	0	0	0	0	30	0
2012	10	ILI	<15 years	117	39	27	11	6	0	1	0	78	6
2012	10	SARI	>=15 years	7	1	0	0	1	0	0	0	1	1
2012	10	SARI	<15 years	32	3	12	1	2	0	0	0	17	1
2012	11	ILI	>=15 years	75	25	4	1	1	0	1	0	31	1
2012	11	ILI	<15 years	114	34	15	9	3	0	0	1	58	4
2012	11	SARI	>=15 years	3	0	0	0	0	0	0	0	0	0
2012	11	SARI	<15 years	53	11	6	1	0	0	1	0	19	0
2012	12	ILI	>=15 years	60	27	0	0	1	0	0	0	28	0
2012	12	ILI	<15 years	98	23	2	7	7	0	0	1	40	0
2012	12	SARI	>=15 years	1	0	0	0	0	0	0	0	0	0
2012	12	SARI	<15 years	32	8	1	1	0	0	0	0	10	0
2013	1	ILI	>=15 years	71	21	0	1	0	0	2	0	23	1
2013	1	ILI	<15 years	139	46	2	5	9	0	2	1	64	1
2013	1	SARI	>=15 years	1	0	0	0	0	0	0	0	0	0
2013	1	SARI	<15 years	49	7	2	3	4	0	1	5	22	0
2013	2	ILI	>=15 years	58	19	0	0	0	0	0	2	21	0
2013	2	ILI	<15 years	102	27	0	10	6	1	0	3	46	1
2013	2	SARI	>=15 years	1	1	0	0	0	0	0	0	1	0
2013	2	SARI	<15 years	35	3	1	3	4	0	0	4	14	1
2013	3	ILI	>=15 years	57	13	0	3	0	0	1	0	16	1
2013	3	ILI	<15 years	109	21	0	15	4	0	1	2	43	0
2013	3	SARI	>=15 years	5	0	0	0	0	0	0	0	0	0
2013	3	SARI	<15 years	37	0	1	3	3	0	2	6	14	1
2013	4	ILI	>=15 years	56	7	0	0	0	1	0	4	12	0
2013	4	ILI	<15 years	78	5	0	10	4	3	0	10	30	2
2013	4	SARI	>=15 years	2	0	0	1	0	0	0	0	1	0
2013	4	SARI	<15 years	29	1	0	2	1	0	0	1	5	0
2013	5	ILI	>=15 years	65	7	0	3	0	0	1	1	10	2
2013	5	ILI	<15 years	80	6	0	10	0	2	3	6	25	2
2013	5	SARI	<15 years	27	2	1	0	0	0	0	0	3	0
2013	6	ILI	>=15 years	61	8	0	1	1	0	2	0	12	0
2013	6	ILI	<15 years	108	5	3	8	0	1	1	7	23	2
2013	6	SARI	>=15 years	1	0	0	0	0	0	0	0	0	0
2013	6	SARI	<15 years	43	1	4	3	1	0	1	0	10	0
2013	7	ILI	>=15 years	60	12	0	1	0	0	1	1	15	0
2013	7	ILI	<15 years	106	19	9	13	1	3	0	0	41	4
2013	7	SARI	>=15 years	3	1	0	0	1	0	0	0	2	0
2013	7	SARI	<15 years	41	1	3	2	5	0	0	0	11	0
2013	8	ILI	>=15 years	74	19	1	0	0	1	0	0	21	0
2013	8	ILI	<15 years	113	22	16	6	5	2	0	3	54	0
2013	8	SARI	>=15 years	7	0	1	1	1	0	0	0	3	0
2013	8	SARI	<15 years	45	4	9	5	2	0	0	0	18	2
2013	9	ILI	>=15 years	63	21	1	2	3	0	0	0	27	0
2013	9	ILI	<15 years	134	23	34	12	13	2	0	0	78	6
2013	9	SARI	>=15 years	8	0	1	0	1	0	0	0	2	0
2013	9	SARI	<15 years	52	1	14	1	6	0	0	0	21	1
2013	10	ILI	>=15 years	56	16	4	0	0	0	0	0	20	0
2013	10	ILI	<15 years	123	20	27	10	12	2	0	0	68	3
2013	10	SARI	>=15 years	13	2	3	0	1	0	0	0	5	1
2013	10	SARI	<15 years	60	6	21	4	3	0	0	0	34	0
2013	11	ILI	>=15 years	57	20	0	0	1	0	0	0	21	0
2013	11	ILI	<15 years	78	28	10	9	9	1	0	1	56	2
2013	11	SARI	>=15 years	13	0	0	2	0	0	0	0	2	0
2013	11	SARI	<15 years	42	4	4	2	1	0	0	1	11	1
2013	12	ILI	>=15 years	51	10	2	0	4	0	0	0	16	0
2013	12	ILI	<15 years	61	15	4	5	7	0	0	0	28	3
2013	12	SARI	>=15 years	8	0	0	0	0	0	0	0	0	0
2013	12	SARI	<15 years	33	2	3	2	0	1	0	0	8	0
2014	1	ILI	>=15 years	74	27	0	2	0	0	0	0	29	0
2014	1	ILI	<15 years	87	19	1	11	3	5	1	0	38	2
2014	1	SARI	>=15 years	16	0	0	0	0	0	0	0	0	0
2014	1	SARI	<15 years	43	1	2	6	1	3	0	1	14	0
2014	2	ILI	>=15 years	80	37	0	5	0	0	0	1	40	3
2014	2	ILI	<15 years	123	45	0	22	1	10	0	4	76	6
2014	2	SARI	>=15 years	15	4	0	0	0	0	0	0	4	0
2014	2	SARI	<15 years	42	5	0	4	0	1	0	2	12	0
2014	3	ILI	>=15 years	82	43	0	2	0	0	0	4	49	0
2014	3	ILI	<15 years	120	55	0	12	0	8	2	5	76	6
2014	3	SARI	>=15 years	35	7	0	2	0	0	0	2	10	1
2014	3	SARI	<15 years	47	11	0	3	0	3	1	4	21	1
2014	4	ILI	>=15 years	58	25	0	1	0	1	0	1	28	0
2014	4	ILI	<15 years	52	14	1	3	0	4	1	1	24	0
2014	4	SARI	>=15 years	21	6	0	0	0	0	0	0	6	0
2014	4	SARI	<15 years	31	3	0	4	0	2	1	0	10	0
2014	5	ILI	>=15 years	49	21	0	1	0	0	0	0	22	0
2014	5	ILI	<15 years	56	12	1	6	0	0	0	2	21	0
2014	5	SARI	>=15 years	17	1	0	0	0	1	0	0	2	0
2014	5	SARI	<15 years	26	4	0	1	0	0	0	0	5	0
